# Supplementary material for: Development of a new set of molecular markers for examining Glu-A1 variants in common wheat and ancestral species
Source: PLoS One. 2017 Jul 6;12(7):e0180766. doi: 10.1371/journal.pone.0180766 (PMC5500356; doi:10.1371/journal.pone.0180766)
Supplement: S1 Table — (XLSX) [file pone.0180766.s006.xlsx]

## Sheet: Sheet1
S1 Table. Glu-A1 locus haplotypes detected in T. urartu accessions
Haplotype	Code	Accession name	Country or city of origin (if known)	x-type subunit*	y-type subunit*
H1
	1	PI428273	El Beqaa, Lebanon	+	+
	2	PI428282	El Beqaa, Lebanon	+	+									Code	Accession name	Country or city of origin (if known)
	3	PI428283	El Beqaa, Lebanon	+	+
	4	PI428284	El Beqaa, Lebanon	+	+
	5	PI428290	El Beqaa, Lebanon	+	+
	6	PI428292	El Beqaa, Lebanon	+	+
	7	PI428294	El Beqaa, Lebanon	+	+
	8	PI428295	El Beqaa, Lebanon	+	+
	9	PI428296	El Beqaa, Lebanon	+	+
	10	PI428297	El Beqaa, Lebanon	+	+
	11	PI428298	El Beqaa, Lebanon	+	+
	12	PI428300	El Beqaa, Lebanon	+	+
	13	PI428301	El Beqaa, Lebanon	+	+
	14	PI428305	El Beqaa, Lebanon	+	+
	15	PI428306	El Beqaa, Lebanon	+	+
	16	PI428307	El Beqaa, Lebanon	+	+
	17	PI428309	El Beqaa, Lebanon	+	+
	18	PI428321	El Beqaa, Lebanon	+	+
	19	PI428322	El Beqaa, Lebanon	+	+
	20	PI428324	El Beqaa, Lebanon	+	+
	21	PI428326	El Beqaa, Lebanon	+	+
	22	PI428327	El Beqaa, Lebanon	+	+
	23	PI428328	El Beqaa, Lebanon	+	+
	24	PI428329	El Beqaa, Lebanon	+	+
	25	PI428330	El Beqaa, Lebanon	+	+
	26	PI428335	El Beqaa, Lebanon	+	+
	27	PI428336	El Beqaa, Lebanon	+	+
	28	PI428340	El Beqaa, Lebanon	+	+
	29	PI487265	Al Hasakah,Syria	+	+
	30	PI487271	Kafr Takharim,Syria	+	+
H2
	1	PI428310	El Beqaa, Lebanon	+	-
	2	PI487269	As Suwayda', Syria	+	-
H3
	1	PI487270	Dimashq, Syria	+	-
H4
	1	PI428274	El Beqaa, Lebanon	+	+
	2	PI428275	El Beqaa, Lebanon	+	+
	3	PI428276	El Beqaa, Lebanon	+	+
	4	PI428278	El Beqaa, Lebanon	+	+
	5	PI428279	El Beqaa, Lebanon	+	+
	6	PI428280	El Beqaa, Lebanon	+	+
	7	PI428281	El Beqaa, Lebanon	+	+
	8	PI428285	El Beqaa, Lebanon	+	+
	9	PI428286	El Beqaa, Lebanon	+	+
	10	PI428288	El Beqaa, Lebanon	+	+
	11	PI428289	El Beqaa, Lebanon	+	+
	12	PI428291	El Beqaa, Lebanon	+	+
	13	PI428293	El Beqaa, Lebanon	+	+
	14	PI428299	El Beqaa, Lebanon	+	+
	15	PI428302	El Beqaa, Lebanon	+	+
	16	PI428303	El Beqaa, Lebanon	+	+
	17	PI428304	El Beqaa, Lebanon	+	+
	18	PI428311	El Beqaa, Lebanon	+	+
	19	PI428312	El Beqaa, Lebanon	+	+
	20	PI428313	El Beqaa, Lebanon	+	+
	21	PI428314	El Beqaa, Lebanon	+	+
	22	PI428316	Bakhtaran,Iran	+	+
	23	PI428323	El Beqaa, Lebanon	+	+
	24	PI428332	El Beqaa, Lebanon	+	+
	25	PI428333	El Beqaa, Lebanon	+	+
	26	PI428334	El Beqaa, Lebanon	+	+
	27	PI487267	Al Hasakah,Syria	+	+
H5
	1	PI428180	Armenia	+	-
	2	PI428181	Armenia	+	-
	3	PI428182	Armenia	+	-
	4	PI428187	Mardin,Turkey	+	+
	5	PI428191	Mardin,Turkey	+	-
	6	PI428192	Mardin,Turkey	+	-
	7	PI428199	Mardin,Turkey	+	-
	8	PI428201	Mardin,Turkey	+	-
	9	PI428204	Mardin,Turkey	+	-
	10	PI428206	Mardin,Turkey	+	+
	11	PI 428208	Mardin,Turkey	+	-
	12	PI 428211	Mardin,Turkey	+	-
	13	PI 428212	Mardin,Turkey	+	-
	14	PI 428213	Mardin,Turkey	+	-
	15	PI 428269	El Beqaa, Lebanon	+	-
	16	PI 428270	El Beqaa, Lebanon	+	-
	17	PI 428272	El Beqaa, Lebanon	+	-
	18	PI 428287	El Beqaa, Lebanon	+	-
	19	PI 428338	El Beqaa, Lebanon	+	-
	20	PI 487268	Al Hasakah,Syria	+	+
H6
	1	PI428186	Mardin,Turkey	+	+
	2	PI428188	Mardin,Turkey	+	-
	3	PI428189	Mardin,Turkey	+	+
	4	PI428190	Mardin,Turkey	+	+
	5	PI428193	Mardin,Turkey	+	+
	6	PI428194	Mardin,Turkey	+	+
	7	PI428195	Mardin,Turkey	+	+
	8	PI428196	Mardin,Turkey	+	+
	9	PI428197	Mardin,Turkey	+	+
	10	PI428198 (G1812)	Mardin,Turkey	+	+
	11	PI428202	Mardin,Turkey	+	+
	12	PI428203	Mardin,Turkey	+	+
	13	PI428207	Mardin,Turkey	+	+
	14	PI428209	Mardin,Turkey	+	+
	15	PI428210	Mardin,Turkey	+	-
	16	PI428223	urfa,Turkey	+	-
	17	PI428318	urfa,Turkey	+	+
	18	PI428320	El Beqaa, Lebanon	+	+
H7
	1	PI428339	El Beqaa, Lebanon	+	+
* If the x- or y-type subunit was expressed, labeled using "+", while if it was silenced, labeled using "-".
