# Supplementary material for: Development of a new set of molecular markers for examining Glu-A1 variants in common wheat and ancestral species
Source: PLoS One. 2017 Jul 6;12(7):e0180766. doi: 10.1371/journal.pone.0180766 (PMC5500356; doi:10.1371/journal.pone.0180766)
Supplement: S2 Table — (XLSX) [file pone.0180766.s007.xlsx]

## Sheet: Sheet1
S2 Table. Glu-A1 locus haplotypes detected in T. turgidum accessions
Haplotype	Code	Accession name
H1
	1	WEW266
	2	WEW267
	3	WEW269
	4	WEW270
	5	WEW271
	6	WEW284
	7	WEW286
	8	WEW287
	9	WEW290
	10	WEW295
	11	WEW302
	12	WEW327
	13	WEW340
	14	WEW345
	15	WEW353
	16	WEW356
	17	WEW370
	18	WEW371
	19	WEW376
	20	WEW377
	21	WEW378
	22	WEW379
	23	WEW382
	24	WEW387
	25	WEW401
	26	WEW404
	27	WEW405
	28	WEW406
	29	WEW408
	30	WEW412
	31	WEW416
	32	WEW417
	33	WEW422
	34	WEW433
	35	WEW434
	36	WEW438
H4
	1	WEW268
H7
	1	WEW394
H8
	1	WEW341
	2	WEW367
	3	WEW372
	4	WEW374
	5	WEW393
	6	WEW397
	7	WEW407
	6	WEW426
	7	WEW427
	10	WEW429
H9
	1	WEW257
	2	WEW258
	3	WEW262
	4	WEW263
	5	WEW265
	6	WEW272
	7	WEW273
	8	WEW274
	9	WEW276
	10	WEW278
	11	WEW291
	12	WEW292
	13	WEW293
	14	WEW294
	15	WEW296
	16	WEW306
	17	WEW307
	18	WEW311
	19	WEW313
	20	WEW314
	21	WEW315
	22	WEW316
	23	WEW318
	24	WEW319
	25	WEW321
	26	WEW323
	27	WEW325
	28	WEW326
	29	WEW328
	30	WEW330
	31	WEW334
	32	WEW346
	33	WEW350
	34	WEW352
	35	WEW357
	36	WEW360
	37	WEW361
	38	WEW364
	39	WEW365
	40	WEW366
	41	WEW391
	42	WEW428
	43	WEW429
	44	WEW443
	45	Langdon
	46	Stewart
