# Supplementary material for: Development of a new set of molecular markers for examining Glu-A1 variants in common wheat and ancestral species
Source: PLoS One. 2017 Jul 6;12(7):e0180766. doi: 10.1371/journal.pone.0180766 (PMC5500356; doi:10.1371/journal.pone.0180766)
Supplement: S3 Table — (XLSX) [file pone.0180766.s008.xlsx]

## Sheet: Sheet1
S3 Table. Haplotype variation of Glu-A1 locus in the common wheat varieties
Haplotype	Code	Variety name	Location	Glu-A1 allele
H1
	1	Abbondanza	Italy	Glu-A1a (1Ax1)
	2	Aikang 58	China	Glu-A1a (1Ax1)
	3	Bainong 64	China	Glu-A1a (1Ax1)
	4	Blue jacket	USA	Glu-A1a (1Ax1)
	5	Bulter	USA	Glu-A1a (1Ax1)
	6	Chuanmai 42	China	Glu-A1a (1Ax1)
	7	Chuannong 12	China	Glu-A1a (1Ax1)
	8	Chuannong 16	China	Glu-A1a (1Ax1)
	9	Coker-65	USA	Glu-A1a (1Ax1)
	10	Cordial	France	Glu-A1a (1Ax1)
	11	Demai 06-3	China	Glu-A1a (1Ax1)
	12	Fanmai 5	China	Glu-A1a (1Ax1)
	13	Flinor	France	Glu-A1a (1Ax1)
	14	Funo	Italy	Glu-A1a (1Ax1)
	15	Gaocheng 8901	China	Glu-A1a (1Ax1)
	16	Han 00-7086	China	Glu-A1a (1Ax1)
	17	Han 5316	China	Glu-A1a (1Ax1)
	18	Han 6172	China	Glu-A1a (1Ax1)
	19	Hanmai 13	China	Glu-A1a (1Ax1)
	20	Heng 3484	China	Glu-A1a (1Ax1)
	21	Heng 562	China	Glu-A1a (1Ax1)
	22	Heng 6632	China	Glu-A1a (1Ax1)
	23	Hengyou 18	China	Glu-A1a (1Ax1)
	24	Henong 825	China	Glu-A1a (1Ax1)
	25	Huaimai 20	China	Glu-A1a (1Ax1)
	26	Huaimai 22	China	Glu-A1a (1Ax1)
	27	Huaimai 25	China	Glu-A1a (1Ax1)
	28	Ji 5265	China	Glu-A1a (1Ax1)
	29	Jimai 077133	China	Glu-A1a (1Ax1)
	30	Jimai 19	China	Glu-A1a (1Ax1)
	31	Jimai 20	China	Glu-A1a (1Ax1)
	32	Jimai 7251	China	Glu-A1a (1Ax1)
	33	Jinan 16	China	Glu-A1a (1Ax1)
	34	Jinan 17	China	Glu-A1a (1Ax1)
	35	Jinhe 9123	China	Glu-A1a (1Ax1)
	36	Kemai 1	China	Glu-A1a (1Ax1)
	37	Kenong 199	China	Glu-A1a (1Ax1)
	38	Kenong 9204	China	Glu-A1a (1Ax1)
	39	L3	China	Glu-A1a (1Ax1)
	40	Lainong 9217	China	Glu-A1a (1Ax1)
	41	Liaomai 18	China	Glu-A1a (1Ax1)
	42	Liaomai 19	China	Glu-A1a (1Ax1)
	43	Lin Y5158	China	Glu-A1a (1Ax1)
	44	Lin Y6100	China	Glu-A1a (1Ax1)
	45	Lin Y839	China	Glu-A1a (1Ax1)
	46	Linhang 2018	China	Glu-A1a (1Ax1)
	47	Lumai 1	China	Glu-A1a (1Ax1)
	48	Lumai 21	China	Glu-A1a (1Ax1)
	49	Lumai 23	China	Glu-A1a (1Ax1)
	50	Lunong 116	China	Glu-A1a (1Ax1)
	51	Luohan 2	China	Glu-A1a (1Ax1)
	52	Luohan 6	China	Glu-A1a (1Ax1)
	53	Luohan 7	China	Glu-A1a (1Ax1)
	54	Luohan 9	China	Glu-A1a (1Ax1)
	55	Luomai 21	China	Glu-A1a (1Ax1)
	56	Luomai 22	China	Glu-A1a (1Ax1)
	57	Neixiang 185	China	Glu-A1a (1Ax1)
	58	Norin 8	Japan	Glu-A1a (1Ax1)
	59	Orepi	France	Glu-A1a (1Ax1)
	60	Pandas	Italy	Glu-A1a (1Ax1)
	61	Qimai 1	China	Glu-A1a (1Ax1)
	62	Red river 68	Australia	Glu-A1a (1Ax1)
	63	Shannong 11	China	Glu-A1a (1Ax1)
	64	Shannong 14	China	Glu-A1a (1Ax1)
	65	Shannong 15	China	Glu-A1a (1Ax1)
	66	Shannong 17	China	Glu-A1a (1Ax1)
	67	Shannongyoumai 3	China	Glu-A1a (1Ax1)
	68	Shanyou 225	China	Glu-A1a (1Ax1)
	69	Shanyou 229	China	Glu-A1a (1Ax1)
	70	Shi 07-4056	China	Glu-A1a (1Ax1)
	71	Shi 083-366	China	Glu-A1a (1Ax1)
	72	Shi 4185	China	Glu-A1a (1Ax1)
	73	Shiluan 02-1	China	Glu-A1a (1Ax1)
	74	Shimai 19	China	Glu-A1a (1Ax1)
	75	Shiyou 17	China	Glu-A1a (1Ax1)
	76	Shiyou 20	China	Glu-A1a (1Ax1)
	77	Shunmai 1718	China	Glu-A1a (1Ax1)
	78	Taikong 6	China	Glu-A1a (1Ax1)
	79	Tainong 18	China	Glu-A1a (1Ax1)
	80	Taishan 23	China	Glu-A1a (1Ax1)
	81	Terra	Australia	Glu-A1a (1Ax1)
	82	Triumph	USA	Glu-A1a (1Ax1)
	83	Wuyimai	China	Glu-A1a (1Ax1)
	84	Xiaoyan 54	China	Glu-A1a (1Ax1)
	85	Xiaoyan 6	China	Glu-A1a (1Ax1)
	86	Xiaoyan 81	China	Glu-A1a (1Ax1)
	87	Xinmai 19	China	Glu-A1a (1Ax1)
	88	Xinmai 26	China	Glu-A1a (1Ax1)
	89	Xinong 979	China	Glu-A1a (1Ax1)
	90	Xuke 1	China	Glu-A1a (1Ax1)
	91	Xumai 856	China	Glu-A1a (1Ax1)
	92	Yannong 15	China	Glu-A1a (1Ax1)
	93	Yannong 19	China	Glu-A1a (1Ax1)
	94	Yannong 21	China	Glu-A1a (1Ax1)
	95	Yannong 24	China	Glu-A1a (1Ax1)
	96	Yannong 5158	China	Glu-A1a (1Ax1)
	97	Yumai 416	China	Glu-A1a (1Ax1)
	98	Yumai 49	China	Glu-A1a (1Ax1)
	99	Yumai 57	China	Glu-A1a (1Ax1)
	100	Yumai 66	China	Glu-A1a (1Ax1)
	101	Yumai 67	China	Glu-A1a (1Ax1)
	102	Yumai 70	China	Glu-A1a (1Ax1)
	103	Yunong 202	China	Glu-A1a (1Ax1)
	104	Yunong 949	China	Glu-A1a (1Ax1)
	105	Yunong 982	China	Glu-A1a (1Ax1)
	106	Zhengmai 366	China	Glu-A1a (1Ax1)
	107	Zhengnong 16	China	Glu-A1a (1Ax1)
	108	Zhengyin 4	China	Glu-A1a (1Ax1)
	109	Zhengyumai 9987	China	Glu-A1a (1Ax1)
	110	Zhongyou 9507	China	Glu-A1a (1Ax1)
	111	Zhoumai 18	China	Glu-A1a (1Ax1)
	112	Zhoumai 19	China	Glu-A1a (1Ax1)
	113	Zhoumai 23	China	Glu-A1a (1Ax1)
	114	Zhoumai 24	China	Glu-A1a (1Ax1)
	115	Zhoumai 25	China	Glu-A1a (1Ax1)
	116	Zhouyuan 9369	China	Glu-A1a (1Ax1)
	117	Zimai 12	China	Glu-A1a (1Ax1)
H8
	1	Heng 4399	China	Glu-A1a (1Ax1)
H9
	1	Aptowa		Glu-A1c (1Ax null)
	2	Atlas 50	USA	Glu-A1c (1Ax null)
	3	Beijing 8	China	Glu-A1c (1Ax null)
	4	Bima 4	China	Glu-A1c (1Ax null)
	5	Binmai 8	China	Glu-A1c (1Ax null)
	6	Chang 6359	China	Glu-A1c (1Ax null)
	7	Chang 6878	China	Glu-A1c (1Ax null)
	8	Chinese spring	China	Glu-A1c (1Ax null)
	9	Dekang 961	China	Glu-A1c (1Ax null)
	10	Dingxi 39	China	Glu-A1c (1Ax null)
	11	Fred	Canada	Glu-A1c (1Ax null)
	12	Fujimi komugi	Japan	Glu-A1c (1Ax null)
	13	Gaoyou 9415	China	Glu-A1c (1Ax null)
	14	H6756	China	Glu-A1c (1Ax null)
	15	Hanyou 3475	China	Glu-A1c (1Ax null)
	16	Heima 1	China	Glu-A1c (1Ax null)
	17	Heima 2	China	Glu-A1c (1Ax null)
	18	Heng 136	China	Glu-A1c (1Ax null)
	19	Heng 4568	China	Glu-A1c (1Ax null)
	20	Heng 6599	China	Glu-A1c (1Ax null)
	21	Heng 7228	China	Glu-A1c (1Ax null)
	22	Hengguan 111	China	Glu-A1c (1Ax null)
	23	Hengguan 35	China	Glu-A1c (1Ax null)
	24	Henong 6049	China	Glu-A1c (1Ax null)
	25	Hobbit	UK	Glu-A1c (1Ax null)
	26	Huapei 3	China	Glu-A1c (1Ax null)
	27	Jimai 21	China	Glu-A1c (1Ax null)
	28	Jimai 22	China	Glu-A1c (1Ax null)
	29	Jimai 6097	China	Glu-A1c (1Ax null)
	30	Jingdong 8	China	Glu-A1c (1Ax null)
	31	Jinmai 54	China	Glu-A1c (1Ax null)
	32	Jubliar	Germany	Glu-A1c (1Ax null)
	33	Junmai 99-7	China	Glu-A1c (1Ax null)
	34	Liangxing 66	China	Glu-A1c (1Ax null)
	35	Liangxing 99	China	Glu-A1c (1Ax null)
	36	Lin Y4202	China	Glu-A1c (1Ax null)
	37	Lin Y4233	China	Glu-A1c (1Ax null)
	38	Lin Y8159	China	Glu-A1c (1Ax null)
	39	Longchun 23	China	Glu-A1c (1Ax null)
	40	Lumai 14	China	Glu-A1c (1Ax null)
	41	Lunxuan 987	China	Glu-A1c (1Ax null)
	42	Luomai 23	China	Glu-A1c (1Ax null)
	43	MG315	Australia	Glu-A1c (1Ax null)
	44	Nanda 2419	China	Glu-A1c (1Ax null)
	45	Neimai 9	China	Glu-A1c (1Ax null)
	46	Norin 20	Japan	Glu-A1c (1Ax null)
	47	Norin 26	Japan	Glu-A1c (1Ax null)
	48	Orofen	Chile	Glu-A1c (1Ax null)
	49	Pumai 9	China	Glu-A1c (1Ax null)
	50	Ranto 107	USA	Glu-A1c (1Ax null)
	51	Shannong05-66	China	Glu-A1c (1Ax null)
	52	Shannong12	China	Glu-A1c (1Ax null)
	53	Shannong8355	China	Glu-A1c (1Ax null)
	54	Shannong9540-55	China	Glu-A1c (1Ax null)
	55	Shanrong 3	China	Glu-A1c (1Ax null)
	56	Shijiazhuang 8	China	Glu-A1c (1Ax null)
	57	Shimai 15	China	Glu-A1c (1Ax null)
	58	Shimai 18	China	Glu-A1c (1Ax null)
	59	Sui 28	China	Glu-A1c (1Ax null)
	60	Wanmai 19	China	Glu-A1c (1Ax null)
	61	Weimai 8	China	Glu-A1c (1Ax null)
	62	Wennong 6	China	Glu-A1c (1Ax null)
	63	Xinmai 208	China	Glu-A1c (1Ax null)
	64	Xinong 889	China	Glu-A1c (1Ax null)
	65	Xumai 29	China	Glu-A1c (1Ax null)
	66	Xumai 30	China	Glu-A1c (1Ax null)
	67	yangmai 18	China	Glu-A1c (1Ax null)
	68	Yanmai 8911	China	Glu-A1c (1Ax null)
	69	yannong 22	China	Glu-A1c (1Ax null)
	70	Yanzhan 4110	China	Glu-A1c (1Ax null)
	71	Yongchuanbaimaizi	China	Glu-A1c (1Ax null)
	72	Yumai 21	China	Glu-A1c (1Ax null)
	73	Yunhan 22-33	China	Glu-A1c (1Ax null)
	74	Zhengmai 0856	China	Glu-A1c (1Ax null)
	75	Zhengmai 0943	China	Glu-A1c (1Ax null)
	76	Zhengmai 0946	China	Glu-A1c (1Ax null)
	77	Zhengmai 7698	China	Glu-A1c (1Ax null)
	78	Zhengmai 9023	China	Glu-A1c (1Ax null)
	79	Zhengmai 9962	China	Glu-A1c (1Ax null)
H10
	1	Coker 747	USA	Glu-A1b (1Ax2*)
	2	Coker 797	USA	Glu-A1b (1Ax2*)
	3	Chang 6154	China	Glu-A1b (1Ax2*)
	4	Hanxuan 10	China	Glu-A1b (1Ax2*)
	5	Heng 95 Guan 26	China	Glu-A1b (1Ax2*)
	6	Hengguan 76	China	Glu-A1b (1Ax2*)
	7	Jing 411	China	Glu-A1b (1Ax2*)
	8	Jinmai 63	China	Glu-A1b (1Ax2*)
	9	MG7249	Australia	Glu-A1b (1Ax2*)
	10	Norin 60	Japan	Glu-A1b (1Ax2*)
	11	Norin 61	Japan	Glu-A1b (1Ax2*)
	12	Zaoyangmai	China	Glu-A1b (1Ax2*)
	13	Zhou 8425B	China	Glu-A1b (1Ax2*)
H11
	1	Bobwhite	Mexico	Glu-A1b (1Ax2*)
	2	Gelenlea	Australia	Glu-A1b (1Ax2*)
	3	OK-102	USA	Glu-A1b (1Ax2*)
	4	Payne	USA	Glu-A1b (1Ax2*)
	5	Renan	France	Glu-A1b (1Ax2*)
